# Supplementary material for: Ionic Liquids as Working Fluids for Heat Storage Applications: Decomposition Behavior of N-Butyl-N-methylpyrrolidinium tris(pentafluoroethyl)trifluorophosphate
Source: Materials (Basel). 2023 Feb 21;16(5):1762. doi: 10.3390/ma16051762 (PMC10003908; doi:10.3390/ma16051762)
Supplement: Supplementary file 1 [file materials-16-01762-s001.zip]

Archive with 1 entries (1 files):
- materials-2212008-supplementary.pdf
